# Supplementary material for: The fourspine stickleback (Apeltes quadracus) has an XY sex chromosome system with polymorphic inversions on both X and Y chromosomes
Source: PLoS Genet. 2025 May 9;21(5):e1011465. doi: 10.1371/journal.pgen.1011465 (PMC12121912; doi:10.1371/journal.pgen.1011465)
Supplement: S2 Table — The first column represents the model used in each run. The second column shows the number of sex-linked transcripts detected. (XLSX) [file pgen.1011465.s018.xlsx]

## Sheet: Sheet1
Model	Number of sex-linked transcripts
XY	86
ZW	0
