# Supplementary material for: The fourspine stickleback (Apeltes quadracus) has an XY sex chromosome system with polymorphic inversions on both X and Y chromosomes
Source: PLoS Genet. 2025 May 9;21(5):e1011465. doi: 10.1371/journal.pgen.1011465 (PMC12121912; doi:10.1371/journal.pgen.1011465)
Supplement: S4 Table — (XLSX) [file pgen.1011465.s020.xlsx]

## Sheet: Sheet1
	Chromosome that present the loss-of-function mutation	Position on ChrX		Gene	# of LOF mutations
		Start	End
CT	X	10111838	10117211	CXorf57	1
	X	10766960	10827515	ROBO1	1
	Y	7514684	7516158	ZAR1L	1
	Y	8257095	8266792	NA	1
	Y	9374359	9381950	NA	1
NS	Y	5435058	5444268	PHLDB2	1
	Y	7514684	7516158	ZAR1L	1
	Y	12087181	12130915	SPECC1	1
