# Supplementary material for: The fourspine stickleback (Apeltes quadracus) has an XY sex chromosome system with polymorphic inversions on both X and Y chromosomes
Source: PLoS Genet. 2025 May 9;21(5):e1011465. doi: 10.1371/journal.pgen.1011465 (PMC12121912; doi:10.1371/journal.pgen.1011465)
Supplement: S5 Table — All sequences were aligned to the X chromosome of the male reference assembly. (XLSX) [file pgen.1011465.s021.xlsx]

## Sheet: Sheet1
Chr	Start	End	Gene	Remark
Chr23	677327	691316	ApeQuad_27658.1	NA
Chr23	3238195	3251799	ApeQuad_27805.1	NA
Chr23	4706411	4708219	ApeQuad_27889.1	NA
Chr23	4708294	4723344	ApeQuad_27890.3	NA
Chr23	6623168	6627784	ApeQuad_28043.1	Y inversion
Chr23	7984988	7992121	ApeQuad_28147.1	SDR and Y inversion
Chr23	8156135	8160144	ApeQuad_28170.1	SDR and Y inversion
Chr23	8368357	8373235	ApeQuad_28200.1	Y inversion
